# Supplementary material for: A global systematic review of frugivorous animal tracking studies and the estimation of seed dispersal distances
Source: Ecol Evol. 2023 Oct 31;13(11):e10638. doi: 10.1002/ece3.10638 (PMC10616751; doi:10.1002/ece3.10638)
Supplement: Supplementary file 2 — Appendix S2 [file ECE3-13-e10638-s003.xlsx]

## Sheet: Sheet1
Study	Study_title	Study_Type	Year	Tracking_method	Purpose of study	Location	Continent	National_Park	Taxa	Species	Scientific_name	Weight (g)	Log_weight	Tags_deployed	Tags_returned	Study_success_rate	Mean_days	Mean_locations
1	Implications of long-distance movements of frugivorous rain forest hornbills.	Tracking	2002	Radio tracking	Movement ecology	Cameroon	Africa	Dja Reserve	Bird	Brown-cheeked hornbill	Bycanistes cylindricus	921	6.82546	12	12	Uncertain
				Radio tracking	Movement ecology	Cameroon	Africa	Dja Reserve	Bird	Black-casqued hornbill	Ceratogymna atrata	1194.79	7.08573	4	4
2	Spatial and temporal patterns of frugivorous hornbill movements in Central Africa and their implications for rain forest conservation.	Tracking	2014	GPS	Movement ecology	Cameroon	Africa	Dja Reserve	Bird	White-thighed hornbill	Bycanistes albotibialis	921	6.82546	11	5	53.3	587.4	560.4
				GPS	Movement ecology	Cameroon	Africa	Dja Reserve	Bird	Black-casqued hornbill	Ceratogymna atrata	1194.79	7.08573	4	3		1015.67	342.333
3	Roadless wilderness area determines forest elephant movements in the Congo Basin	Tracking	2008	GPS	Movement ecology	Congo	Africa	Odzala - Kokua National Park	Mammal	African bush elephant	Loxodonta africana	3.94003e+06	15.1867	28	28	100	372.9
				GPS	Movement ecology	Gabon	Africa	Minkebe National Park	Mammal	African bush elephant	Loxodonta africana	3.94003e+06	15.1867
4	Feeding ecology, habitat use and reproduction of Rousettus madagascariensis in eastern Madagascar.	Tracking	2011	Radio tracking	Ecology	Madagascar	Africa	Maromizaha Reserve	Mammal	Madagascan rousette	Rousettus madagascariensis	66	4.18965	6	2	33.3		66
5	The movement ecology of the Mauritian flying fox (Pteropus niger): a long-term study using solar-powered GSM/GPS tags	Tracking	2019	GPS	Movement ecology	Mauritius	Africa	Black River Gorges	Mammal	Mauritian flying fox	Pteropus niger	623	6.43455	12	12	100	115.833	1104.17
6	Seasonal differences in foraging dynamics, habitat use and home range size of Wahlberg's epauletted fruit bat in an urban environment	Tracking	2013	Radio tracking	Ecology	South Africa	Africa	N/A	Mammal	Wahlberg's epauletted fruit bat	Epomophorus Wahlbergi	89	4.48864	18	15	83.3		73
7	Foraging movements of epauletted fruit bats (Pteropodidae) in relation to the distribution of sycamore figs (Moraceae) in Kruger National Park, South Africa	Tracking	2014	Radio tracking	Foraging movements	South Africa	Africa	Kruger National Park	Mammal	Wahlberg's epauletted fruit bat	Epomophorus Wahlbergi	89	4.48864	17	17	Uncertain	11.2941	98.1765
				Radio tracking	Foraging movements	South Africa	Africa	Kruger National Park	Mammal	Peter's epauletted fruit bat	Epomophorus crypturus	98	4.58497	16	16		6.875	86.8125
8	Home range and habitat use of Trumpeter Hornbills Bycanistes bucinator in an urban–forest mosaic, Eshowe, South Africa	Tracking	2017	GPS	Habitat use	South Africa	Africa	Dlinza Forest	Bird	Trumpeter hornbill	Bycanistes bucinator	639.38	6.4605	5	5	100	181	692.2
9	Overseas seed dispersal by migratory birds	Tracking	2016	GPS	Seed dispersal	Canary Islands	Africa	N/A	Bird	Eleora falcon	Falco eleonorae	390	5.96615	7	7	Uncertain
10	Estimation of gut passage time of wild, free roaming forest elephants	Tracking	2019	Resource tracking	Gut passage time	Gabon	Africa	Ivindo National Park	Mammal	African bush elephant	Loxodonta africana	3.94003e+06	15.1867	N/A	N/A	N/A	N/A	N/A
11	Seed dispersal by red-ruffed lemurs: seed size, viablity, and beneficial effect on seedling growth.	Tracking	2012	Radio tracking	Seed dispersal	Madagascar	Africa	Masoala National Park	Mammal	Red-ruffed lemur	Varecia rubra	3300	8.10168	5	5	Uncertain
12	Fruit selection of a binturong (Arctictis binturong) by focal animal sampling in Sabah, Malaysian Borneo	Tracking	2017	Radio tracking	Foraging movements	Borneo	Asia	Danum Valley	Mammal	Binturong	Arctictis binturong	11500	9.3501	1	1	100	480	37
13	Integrating animal movement with habitat suitability for estimating dynamic migratory connectivity	Tracking	2018	GPS	Migratory movements	Mongolia	Asia	N/A	Bird	Bar-headed goose	Anser indicus	2212.55	7.7019	91	80	87.9	241	2123.59
				GPS	Migratory movements	China	Asia	N/A	Bird	Bar-headed goose	Anser indicus	2212.55	7.7019
				GPS	Migratory movements	India	Asia	N/A	Bird	Bar-headed goose	Anser indicus	2212.55	7.7019
14	Spatial activity and feeding ecology of the endangered northern population of the Egyptian fruit bat (Rousettus aegyptiacus)	Tracking	2016	Radio tracking	Ecology	Cyprus	Asia	N/A	Mammal	Egyptian fruit bat	Rousettus aegyptiacus	132.24	4.88462	43	43	Uncertain	6.55	162.5
15	Influence of moonlight on the foraging behaviour of the Indian short-nosed fruit bat Cynopterus sphinx: Radio-telemetry studies	Tracking	1998	Radio tracking	Foraging movements	India	Asia	N/A	Mammal	Indian short-nosed fruit bat	Cynopterus sphinx	26	3.2581	2	2	Uncertain	14
16	Why did the elephant cross the road?	Tracking	2018	GPS	Movement ecology	Malaysia	Asia	N/A	Mammal	Asian elephant	Elephas maximus	2915040	14.8854	17	17	100	355	3365
17	High-resolution GPS tracking of Lyle's flying fox between temples and orchards in central Thailand	Tracking	2015	GPS	Movement ecology	Thailand	Asia	N/A	Mammal	Lyle's flying fox	Pteropus lylei	335	5.81413	32	19	59.4	5.1	320
18	Ranges of males of the great hornbill Buceros bicornis, brown hornbill Ptilolaemus tickelli and wreathed hornbill Rhyticeros undulatus in Khao Yai National Park, Thailand.	Tracking	1994	Radio tracking	Habitat use	Thailand	Asia	Khao Yai National Park	Bird	Great hornbill	Buceros bicornis	2790.79	7.93408	2	2	100	75	90
				Radio tracking	Habitat use	Thailand	Asia	Khao Yai National Park	Bird	Brown hornbill	PtiIolaemus tickelIi	1079.5	6.98425	2	2		24.5	26.5
				Radio tracking	Habitat use	Thailand	Asia	Khao Yai National Park	Bird	Wreathed hornbill	Rhyticeros undulatus	2214.55	7.7028	2	2		52	25.5
19	Diet and feeding behaviour of pygmy lorises (Nycticebus pygmaeus) in Vietnam.	Tracking	2004	Radio tracking	Foraging movements	Vietnam	Asia	Cuc Phuong National Park	Mammal	Pygmy Loris	Xanthonycticebus pygmaeus	500	6.21461	4	4	100
20	Japanese squirrels as a seed disperser of walnuts.	Tracking	1997	Resource tracking	Seed dispersal	Japan	Asia	Tama Forest Science Garden	Mammal	Japanese squirrel	Sciurus lis	264.3	5.57708	N/A	N/A	N/A	N/A	N/A
				Resource tracking	Seed dispersal	Japan	Asia	Tama Forest Science Garden	Mammal	Japanese field mouse	Apodemus speciosus	33.8	3.52046	N/A	N/A	N/A	N/A	N/A
21	Roosts used by Sturnira lilium (Chiroptera : Phyllostomidae) in Belize	Tracking	2000	Radio tracking	Habitat use	Belize	Central America	Lamanai	Mammal	Little yellow-shouldered bat	Sturnira lilium	20	2.99573	17	9	52.9	6.66667
22	Foraging Movements Of A Frugivorous Bat, Carollia-Perspicillata (Phyllostomatidae)	Tracking	1978	Radio tracking	Foraging movements	Costa Rica	Central America	Parque Nacional Santa Rosa	Mammal	Seba's short-tailed bat	Carollia perspicillata	21	3.04452	24	24	100	12.1
23	Seasonal Foraging Behavior Of The Frugivorous Bat Carollia-Perspicillata	Tracking	1986	Radio tracking	Foraging movements	Costa Rica	Central America	Parque Nacional Santa Rosa	Mammal	Seba's short-tailed bat	Carollia perspicillata	21	3.04452	26	26	100	11.15
24	Implications of altitudinal migration for conservation strategies to protect tropical biodiversity: A case study of the Resplendent Quetzal Pharomacrus mocinno at Monteverde, Costa Rica	Tracking	1994	Radio tracking	Migratory movements	Costa Rica	Central America	Monteverde Cloud Forest Reserve	Bird	Resplendent Quetzal	Pharomachrus mocinno	202.46	5.31054	19	10	52.6
25	Evidence for dispersal of fig seeds by the fruit-eating characid fish Brycon guatemalensis Regan in a Costa Rican tropical rain forest	Tracking	1997	Radio tracking	Seed dispersal	Costa Rica	Central America	La Selva Biological station	Fish	Macabi tetra	Brycon guatemalensis	N/A	N/A	13	6	46.2	N/A	N/A
26	Habitat linkages and the conservation of tropical Biodiversity as indicated by seasonal migrations of three-wattled bellbirds	Tracking	2004	Radio tracking	Migratory movements	Costa Rica	Central America	N/A	Bird	Three-wattled bellbird	Procnias tricarunculatus	210	5.34711	48	48	Uncertain
27	The value of fruit security for the conservation of a neotropical frugivore in human-dominated landscapes	Tracking	2011	Radio tracking	Habitat use	Costa Rica	Central America	N/A	Bird	Blue-throated toucanet	Aulacorhynchus caeruleogularis	208	5.33754	10	10	100	32	34.2
28	Frugivorous Bats Maintain Functional Habitat Connectivity in Agricultural Landscapes but Rely Strongly on Natural Forest Fragments	Tracking	2015	Radio tracking	Habitat use	Costa Rica	Central America	Reserva Biologica Tirimbina	Mammal	Thomas's fruit-eating bat	Dermanura watsoni	13	2.56495	16	16	100	5.6875	228.312
29	Effects of tropical forest fragmentation on ecology and conservation of migrant and resident birds in lowland Costa Rica.	Tracking	2007	Radio tracking	Ecology	Costa Rica	Central America	La Selva Biological station	Bird	Wood thrush	Hylocichla mustelina	50.09	3.91382	39	37	94.8
30	Ecological correlates of range size in the tent-making bat Artibeus watsoni	Tracking	2007	Radio tracking	Ecology	Costa Rica	Central America	Corcovado National Park	Mammal	Thomas's fruit-eating bat	Dermanura watsoni	13	2.56495	42	42	100	9.9	53.52
31	Resource landscape and spatio‐temporal activity patterns of a plant‐visiting bat in a Costa Rican lowland rainforest	Tracking	2010	Radio tracking	Habitat use	Costa Rica	Central America	La Selva Biological station	Mammal	Commissaris's long-tongued bat	Glossophaga commissarisi	9.4	2.24071	9	5	55.6	3	395
32	Persistence of forest birds in the Costa Rican agricultural countryside	Tracking	2006	Radio tracking	Ecology	Costa Rica	Central America	Las Cruces Forest Reserve	Bird	Silver-throated tanager	Tangara icterocephala	22	3.09104	61	61	100	10	62.5246
				Radio tracking	Ecology	Costa Rica	Central America	Las Cruces Forest Reserve	Bird	Orange-billed nightingale-thrush	Catharus aurantiirostris	29.8	3.39451	58	58		10	36.8448
				Radio tracking	Ecology	Costa Rica	Central America	Las Cruces Forest Reserve	Bird	White-throated thrush	Turdus assimilis	70.2	4.25135	37	37		10	58.1081
33	Foraging Ecology And Energetics Of Frugivorous Bat Artibeus-Jamaicensis	Tracking	1978	Radio tracking	Foraging movements	Panama	Central America	Barro Colorado Island	Mammal	Jamaican fruit bat	Artibeus jamaicensis	52.5	3.96081	22	15	68.2
34	Demography and natural history of the common fruit bat, Artibeus jamaicensis, on Barro Colorado Island, Panama	Tracking	1991	Radio tracking	Foraging movements	Panama	Central America	Barro Colorado Island	Mammal	Jamaican fruit bat	Artibeus jamaicensis	52.5	3.96081	32	32	Uncertain
35	Spacing patterns of a tropical forest rodent, the spiny rat (Proechimys semispinosus), in Panama	Tracking	2005	Radio tracking	Movement ecology	Panama	Central America	N/A	Mammal	Spiny rat	Proechimys semispinosus	500	6.21461	16	13	81.3		46.8125
36	Activity levels of bats and katydids in relation to the lunar cycle	Tracking	2006	Radio tracking	Movement ecology	Panama	Central America	Barro Colorado Island	Mammal	White-throated round-eared bat	Lophostoma silvicolum	29	3.3673	6	6	100
37	Home-range use by the Central American agouti (Dasyprocta punctata) on Barro Colorado Island, Panama	Tracking	2008	Radio tracking	Habitat use	Panama	Central America	Barro Colorado Island	Mammal	Central american agouti	Dasyprocta punctata	2674.98	7.8917	9	8	88.9		212.444
38	Movement patterns of three arboreal primates in a Neotropical moist forest explained by LiDAR-estimated canopy structure	Tracking	2016	GPS	Movement ecology	Panama	Central America	Barro Colorado Island	Mammal	White-faced capuchin monkey	Cebus imitator	2733.32	7.91327	1	1	100	90	2998
				GPS	Movement ecology	Panama	Central America	Barro Colorado Island	Mammal	Black-handed spider monkey	Ateles geoffroyi	5284.94	8.57262	1	1		180	5537
39	Influence of environment and resource availability on activity patterns of Carollia castanea (Phyllostomidae) in Panama	Tracking	2006	Radio tracking	Movement ecology	Panama	Central America	Barro Colorado Island	Mammal	Chestnut short-tailed bat	Carollia castanea	13.3	2.58776	17	13	76.5	8.5
40	Temporal shifts in landscape connectivity for an ecosystem engineer, the roe deer, across a multiple-use landscape	Tracking	2018	GPS	Habitat use	France	Europe	N/A	Mammal	Roe deer	Capreolus capreolus	22500	10.0213	172	172	Uncertain
41	Frugivore behaviour determines plant distribution: a spatially-explicit analysis of a plant-disperser interaction	Tracking	2012	Radio tracking	Seed dispersal	Menorca	Europe	N/A	Reptile	Lilford's wall lizard	Podarcis lilfordi	N/A	N/A	10	10	100	N/A	N/A
42	Selection of nest sites by wood mice Apodemus sylvaticus in a Mediterranean agro-forest landscape	Tracking	2011	Radio tracking	Habitat use	Portugal	Europe	N/A	Mammal	Wood mouse	Apodemus sylvaticus	30.45	3.41609	19	16	84.2		53.625
43	What are the strengths and limitations of direct and indirect assessment of dispersal? Insights from a long-term field study in a group-living bird species	Tracking	2013	Radio tracking	Movement ecology	Sweden	Europe	N/A	Bird	Siberian jay	Perisoreus infaustus	87	4.46591	79	79	Uncertain
44	Resource selection by juvenile Swainson's Thrushes during the postfledging period	Tracking	2005	Radio tracking	Habitat use	USA	North America	Lagunitas Creek Golden Gate	Bird	Swainsons thrush	Catharus ustulatus	30.3	3.41115	67	35	52.2
				Radio tracking	Habitat use	USA	North America	Redwood creek Muir woods	Bird	Swainsons thrush	Catharus ustulatus	30.3	3.41115
45	Scales of selection and perception: landscape heterogeneity of an important food resource influences habitat use by a large omnivore	Tracking	2018	GPS	Habitat use	Canada	North America	N/A	Mammal	Grizzly bear	Ursus arctos horribilis	400000	12.8992	8	8	Uncertain	46	972.875
46	Effects of Hurricane Georges on habitat use by captive-reared Hispaniolan Parrots (Amazona ventralis) released in the Dominican Republic	Tracking	2005	Radio tracking	Habitat use	Dominican Republic	North America	Parque Nacional del Este	Bird	Hispaniolan parrot	Psittacara chloropterus	214	5.36598	49	18	36.8		121.633
47	Postfledging Dispersal Of White-Crowned Pigeons - Implications For Conservation Of Deciduous Seasonal Forests In The Florida Keys	Tracking	1994	Radio tracking	Movement ecology	USA	North America	N/A	Bird	White-crowned pigeon	Patagioenas leucocephala	240.14	5.48122	68	31	45.6		8.80645
48	Evaluating the Qualitative Effectiveness of a Novel Pollinator: a Case Study of Two Endemic Hawaiian Plants	Tracking	2014	Radio tracking	Seed dispersal	USA	North America	N/A	Bird	Japanese white-eye	Zosterops japonicus	11.29	2.42392	9	9	100
49	Foraging behaviour and energetics of a nectar-feeding bat, Leptonycteris curasoae (Chiroptera : Phyllostomidae)	Tracking	1998	Radio tracking	Foraging movements	Mexico	North America	N/A	Mammal	Lesser long-nosed bat	Leptonycteris yerbabuenae	27	3.29584	8	4	50
50	Factors influencing movement patterns of keel-billed toucans in a fragmented tropical landscape in southern Mexico	Tracking	2001	Radio tracking	Movment ecology	Mexico	North America	Los Tuxtlas Biological Research Station	Bird	Keel-billed toucan	Ramphastos sulfuratus	409.69	6.0154	6	6	100
51	Do Bats Roost and Forage in Shade Coffee Plantations? A Perspective from the Frugivorous Bat Sturnira hondurensis	Tracking	2014	Radio tracking	Habitat use	Mexico	North America	N/A	Mammal	Highland yellow-shouldered bat	Sturnira ludovici	20	2.99573	26	24	92.3	8
52	Influence of Habitat on the Foraging Distances of the Fruit Bat, Artibeus jamaicensis	Tracking	1978	Radio tracking	Foraging movements	Mexico	North America	N/A	Mammal	Jamaican fruit bat	Artibeus jamaicensis	52.5	3.96081	9	5	55.6	7.2
53	American Robins (Turdus Migratorius) And Cedar Waxwings (Bombycilla Cedrorum) Vary In Use Of Cultivated Cherry Orchards	Tracking	2016	Radio tracking	Habitat use	USA	North America	N/A	Bird	Cedar waxwing	Bombycilla cedrorum	31.58	3.45252	17	11	54.8	40.8
				Radio tracking	Habitat use	USA	North America	N/A	Bird	American robin	Turdus migratorius	78.5	4.3631	25	12		40.8
54	Exotic- and native-dominated shrubland habitat use by fall migrating Swainson's Thrushes and Gray Catbirds in Michigan, USA	Tracking	2018	Radio tracking	Habitat use	USA	North America	N/A	Bird	Swainsons thrush	Catharus ustulatus	30.3	3.41115	13	12	92.6		11.75
				Radio tracking	Habitat use	USA	North America	N/A	Bird	Gray catbird	Dumetella carolinensis	35.3	3.56388	14	13			15.6154
55	Avian seed dispersal of an invasive shrub	Tracking	2005	Radio tracking	Seed dispersal	USA	North America	N/A	Bird	American robin	Turdus migratorius	78.5	4.3631	2	2	Uncertain
56	The effect of lunar illumination on movement and activity of the red fig-eating bat	Tracking	1997	Radio tracking	Movement ecology	Puerto Rico	North America	Caribbean National Forest	Mammal	Red fig-eating bat	Stenoderma rufum	26	3.2581	16	16	100	2
57	Seasonal Differences In Space Use By Clark's Nutcrackers In The Cascade Range	Tracking	2009	Radio tracking	Habitat use	USA	North America	Okanogan-Wetchee National forest	Bird	Clark's Nutcracker	Nucifraga columbiana	129.81	4.86607	27	21	77.8	38.7143	18.8095
58	Comparison of survey methods for monitoring Clark's Nutcrackers and predicting dispersal of whitebark pine seeds	Tracking	2010	Radio tracking	Seed dispersal	USA	North America	Okanogan-Wetchee National forest	Bird	Clark's Nutcracker	Nucifraga columbiana	129.81	4.86607	31	31	Uncertain		93.9355
59	Clark's Nutcracker Breeding Season Space Use and Foraging Behavior	Tracking	2016	Radio tracking	Ecology	USA	North America	N/A	Bird	Clark's Nutcracker	Nucifraga columbiana	129.81	4.86607	63	56	88.9	16.5	106
60	The diet of the North Island kaka (Nestor meridionalis septentrionalis) on Kapiti Island	Tracking	1997	Radio tracking	Foraging movements	New Zealand	Oceania	Kapiti Island	Bird	North Island Kaka	Nestor meridionalis	428.01	6.05915	9	9	Uncertain
61	Seed retention times in the New Zealand pigeon (Hemiphaga novaezeelandiae novaeseelandiae)	Tracking	2008	Radio tracking	Seed dispersal	New zealand	Oceania	Hinewai Reserve	Bird	Kererū	Hemiphaga novaeseelandiae	653	6.48158	5	5	Uncertain
62	Cost distance modelling of landscape connectivity and gap‐crossing ability using radio‐tracking data.	Tracking	2010	Radio tracking	Movement ecology	New Zealand	Oceania	N/A	Bird	North island robin	Petroica longipes	31.33	3.44458	53	38	71.7
63	Ecology And Behavior Of The Buff-Tailed Sicklebill (Paradisaeidae, Epimachus-Albertisi)	Tracking	1987	Radio tracking	Ecology	Papa New Guinea	Oceania	N/A	Bird	Buff-tailed sicklebill	Eutoxeres condamini	10.79	2.37862	1	1	100	10
64	Home range of Dobsonia minor (Pteropodidae): A solitary, foliage-roosting fruit bat in Papua New Guinea	Tracking	2002	Radio tracking	Habitat use	Papa New Guinea	Oceania	Kau Wildlife Area	Mammal	Lesser bare-backed bat	Dobsonia minor	80	4.38203	8	8	100	19.5	120.25
65	Preliminary information on the home range and movement patterns of Sturnira lilium (phyllostomidae) in a naturally fragmented landscape in Bolivia	Tracking	2008	Radio tracking	Movement ecology	Bolivia	South America	Beni Biological Station	Mammal	Little yellow-shouldered bat	Sturnira lilium	20	2.99573	4	4	100	5.75	143.75
66	Spatial ecology and conservation of the endemic and endangered Red-fronted Macaw (Ara rubrogenys) in the Bolivian Andes.	Tracking	2010	Radio tracking	Movement ecology	Bolivia	South America	N/A	Bird	Red-fronted macaw	Ara rubrogenys	468	6.14847	9	9	100		53.7778
67	Bat mobility and roosts in a fragmented landscape in central Amazonia, Brazil	Tracking	2003	Radio tracking	Habitat use	Brazil	South America	N/A	Mammal	Gervais's fruit-eating bat	Dermanura cinerea	11	2.3979	1	1	100	5
				Radio tracking	Habitat use	Brazil	South America	N/A	Mammal	Striped hairy-nosed bat	Mimon crenulatum	12	2.48491	2	2		7
				Radio tracking	Habitat use	Brazil	South America	N/A	Mammal	Silky short-tailed bat	Carollia brevicauda	16	2.77259	2	2		10.5
				Radio tracking	Habitat use	Brazil	South America	N/A	Mammal	Seba's short-tailed bat	Carollia perspicillata	21	3.04452	8	8		5.375
				Radio tracking	Habitat use	Brazil	South America	N/A	Mammal	Striped-headed round-eared bat	Tonatia saurophila	25	3.21888	1	1		8
				Radio tracking	Habitat use	Brazil	South America	N/A	Mammal	White-throated round-eared bat	Lophostoma silvicolum	29	3.3673	4	4		2.5
				Radio tracking	Habitat use	Brazil	South America	N/A	Mammal	Fringed-lipped bat	Trachops cirrhosus	30	3.4012	1	1		7
				Radio tracking	Habitat use	Brazil	South America	N/A	Mammal	Lesser bulldog bat	Noctilio albiventris	31	3.43399	4	4		5
68	Red-rumped agouti (Dasyprocta leporina) home range use in an Amazonian forest: Implications for the aggregated distribution of forest trees	Tracking	2003	Radio tracking	Habitat use	Brazil	South America	Estasao Ecolgica Ilha de Maraca	Mammal	Red-rumped agouti	Dasyprocta leporina	2674.98	7.8917	5	5	100	167.6	67.4
69	Movements of the bat Sturnira lilium and its role as a seed disperser of Solanaceae in the Brazilian Atlantic forest	Tracking	2008	Radio tracking	Movement ecology	Brazil	South America	Parque Estadual Intervales	Mammal	Little yellow-shouldered bat	Sturnira lilium	20	2.99573	12	6	50	10	33.1667
70	Use of space by the black-eared opossum Didelphis aurita in a rural area in southeastern Brazil	Tracking	2011	Radio tracking	Habitat use	Brazil	South America	N/A	Mammal	Black eared opossum	Didelphis marsupialis	1250	7.1309	3	3	100	17.6667	17
71	Use of space by frugivorous bats (Chiroptera: Phyllostomidae) in a restored Atlantic forest fragment in Brazil	Tracking	2013	Radio tracking	Habitat use	Brazil	South America	Reserve Parque São Marcelo	Mammal	Seba's short-tailed bat	Carollia perspicillata	21	3.04452	12	11	87.5	5.27273	19
				Radio tracking	Habitat use	Brazil	South America	Reserve Parque São Marcelo	Mammal	Great fruit-eating bat	Artibeus lituratus	65	4.17439	12	10		5.4	25.4
72	Habitat use and movements of Glossophaga soricina and Lonchophylla dekeyseri (Chiroptera: Phyllostomidae) in a Neotropical savannah	Tracking	2014	Radio tracking	Habitat use	Brazil	South America	Roncador Ecological Reserve	Mammal	Dekeyser's nectar bat	Lonchophylla dekeyseri	10.7	2.37024	10	4	42.9	2	17.25
				Radio tracking	Habitat use	Brazil	South America	Roncador Ecological Reserve	Mammal	Pallas's long-tongued bat	Glossophaga soricina	18	2.89037	4	2		7	52.5
73	Effects of Land Cover on the Movement of Frugivorous Birds in a Heterogeneous Landscape	Tracking	2016	Radio tracking	Movement ecology	Brazil	South America	N/A	Bird	Pale-breasted thrush	Turdus leucomelas	69.1	4.23555	5	5	Uncertain	67	36.2
				Radio tracking	Movement ecology	Brazil	South America	N/A	Bird	Rufous-bellied thrush	Turdus rufiventris	69.44	4.24046	5	5		11	30.2
74	Landscape perception by forest understory birds in the Atlantic Rainforest: black-and-white versus shades of grey.	Tracking	2009	Radio tracking	Habitat use	Brazil	South America	Reserve of Morro Grande	Bird	Blue manakin	Chiroxiphia caudata	25.6	3.24259	42	42	Uncertain
				Radio tracking	Habitat use	Brazil	South America	Reserve of Morro Grande	Bird	White-shouldered fire-eye	Pyriglena leucoptera	28.8	3.36038	10	10
				Radio tracking	Habitat use	Brazil	South America	Reserve of Morro Grande	Bird	Rufous-breasted leaftosser	Sclerurus scansor	36.9	3.60821	19	19
75	Seed dispersal by the lek-forming white-bearded manakin (Manacus manacus, Pipridae) in the Brazilian Atlantic forest	Tracking	2013	Radio tracking	Seed dispersal	Brazil	South America	N/A	Bird	White-bearded manakin	Manacus manacus	16.7	2.81541	12	12	Uncertain
76	Matrix composition and corridor function for austral thrushes in a fragmented temperate forest	Tracking	2013	Radio tracking	Habitat use	Chile	South America	N/A	Bird	Austral thrush	Turdus falcklandii	93.89	4.54212	14	14	100		108.643
77	Beyond habitat structure: Landscape heterogeneity explains the monito del monte (Dromiciops gliroides) occurrence and behavior at habitats dominated by exotic trees	Tracking	2016	Radio tracking	Movement ecology	Chile	South America	Valdivian Coastal Reserve	Mammal	Monito del monte	Dromiciops gliroides	22.3	3.10459	10	10	100	12	56
78	Movement behavior of a tropical mammal: The case of Tapirus terrestris	Tracking	2017	GPS	Movement ecology	Colombia	South America	N/A	Mammal	South american tapir	Tapirus terrestris	235000	12.3673	1	1	100	184	5199
79	Getting better temporal and spatial ecology data for threatened species: using lightweight GPS devices for small primate monitoring in the northern Andes of Colombia	Tracking	2018	GPS	Ecology	Colombia	South America	Magdalena Valley	Mammal	White-footed tamarin	Saguinus leucopus	494	6.20254	2	2	100	75.5	110.5
80	Evidence for exploitative competition: Comparative foraging behavior and roosting ecology of short-tailed fruit bats (Phyllostomidae)	Tracking	2007	Radio tracking	Habitat use	Ecuador	South America	Yasuni National Park	Mammal	Chestnut short-tailed bat	Carollia castanea	13.3	2.58776	13	11	70	10.6364	122.636
				Radio tracking	Habitat use	Ecuador	South America	Yasuni National Park	Mammal	Seba's short-tailed bat	Carollia perspicillata	21	3.04452	7	3		7.66667	84
81	Feeding strategy and activity budget of the frugivorous bat Carollia perspicillata (Chiroptera: Phyllostomidae) in French Guiana	Tracking	1991	Radio tracking	Foraging movements	French Guiana	South America	N/A	Mammal	Seba's short-tailed bat	Carollia perspicillata	21	3.04452	20	18	90	6.83333
82	Foraging Strategy and Breeding Constraints of Rhinophylla pumilio (Phyllostomidae) in the Amazon Lowlands	Tracking	2007	Radio tracking	Foraging movements	French Guiana	South America	Reserve Naturelle des Nouragues	Mammal	Dwarf little fruit bat	Rhinophylla pumilio	10	2.30259	11	11	100		48.0909
83	Foraging strategies and food partitioning in the neotropical frugivorous mammals Caluromys philander and Potos flavus	Tracking	1999	Radio tracking	Foraging movements	French Guiana	South America	N/A	Mammal	Bare-tailed woolly opossum	Caluromys philander	275	5.61677	12	12	100	153
84	Foraging behaviour of a frugivorous bat helps bridge landscape connectivity and ecological processes in a fragmented rainforest	Tracking	2007	Radio tracking	Foraging movements	French Guiana	South America	N/A	Mammal	Dwarf little fruit bat	Rhinophylla pumilio	10	2.30259	5	5	100
85	The evolution of leks through female choice: differential clustering and space utilization in six sympatric manakins.	Tracking	1992	Radio tracking	Habitat use	French Guiana	South America	N/A	Bird	White-crowned manakin	Pseudopipra pipra	11.11	2.40785	7	6	86.2	6.5	366.5
				Radio tracking	Habitat use	French Guiana	South America	N/A	Bird	Golden-headed manakin	Ceratopipra erythrocephala	13.43	2.59749	6	5		6.4	385
				Radio tracking	Habitat use	French Guiana	South America	N/A	Bird	White-fronted manakin	Lepidothrix serena	11.4	2.43361	7	5		6.4	390.4
				Radio tracking	Habitat use	French Guiana	South America	N/A	Bird	White-bearded manakin	Manacus manacus	16.7	2.81541	6	6		6.33333	375
				Radio tracking	Habitat use	French Guiana	South America	N/A	Bird	Thrush-like manakin	Schiffornis turdinus	31.7	3.45632	3	3		6.33333	419
86	Impacts of nectar robbing on the foraging ecology of a territorial hummingbird	Tracking	2018	Radio tracking	Foraging movements	Peru & Ecuador	South America	N/A	Bird	Shining sunbeam hummingbird	Aglaeactis cupripennis	7.6	2.02815	32	15	46.9	5.7	175
87	The Secret Life of Oilbirds: New Insights into the Movement Ecology of a Unique Avian Frugivore	Tracking	2009	GPS	Movement ecology	Venezuela	South America	Parque Nacional el Guacharo	Bird	Oilbird	Steatornis caripensis	408	6.01127	12	7	58.3	4.42857	176
88	Movement syndromes of a Neotropical frugivorous bat inhabiting heterogeneous landscapes in Brazil	Tracking	2021	Radio tracking	Movement ecology	Brazil	South america	Vassununga State Park	Mammal	Little yellow-shouldered bat	Sturnira lilium	20	2.99573	27	27	100	6	271.7
89	Permeability of Neotropical agricultural lands to a key native ungulate—Are well‐connected forests important?	Tracking	2020	GPS	Forest connectivity	Brazil	South america	N/A	Mammal	White-lipped peccary	Tayassu pecari	32233.7	10.3808	14	14	100	242	1032.9
90	Fruit bats in flight: a look into the movements of the ecologically important Eidolon helvum in Tanzania.	Tracking	2020	GPS	Movement ecology	Tanzania	Africa	N/A	Mammal	Straw-coloured fruit bat	Eidolon helvum	253.31	5.53461	25	21	84	2.5	1515.1
91	Forest elephant movements and habitat use in a tropical forest-savanna mosaic in Gabon	Tracking	2018	GPS	Habitat use	Gabon	Africa	Wonga Wongué Presidential Reserve	Mammal	African forest elephant	Loxodonta cyclotis	4.75e+06	15.3737	17	17	100	486	9338.5
92	Arboreal monkeys facilitate foraging of terrestrial frugivores	Tracking	2022	GPS	Movement ecology	Panama	Central America	Barro Colorado Island	Mammal	White-faced capuchin monkey	Cebus imitator	2733.32	7.91327	8	8	Uncertain	86.2	14888
				GPS	Movement ecology	Panama	Central America	Barro Colorado Island	Mammal	Kinkajou	Potos flavus	3000	8.00637	14	14		75.9	10412
				GPS	Movement ecology	Panama	Central America	Barro Colorado Island	Mammal	White-nosed coati	Nasua narica	3793.85	8.24114	16	16		90.5	14361
				GPS	Movement ecology	Panama	Central America	Barro Colorado Island	Mammal	Black-handed spider monkey	Ateles geoffroyi	5284.94	8.57262	8	8		130.9	18995
93	Movements of Indian Flying Fox in Myanmar as a Guide to Human-Bat Interface Sites	Tracking	2021	GPS	Movement ecology	Myanmar	Asia	N/A	Mammal	Indian flying fox	Pteropus medius	804.17	6.68981	10	9	90	41.5	237.7
94	Extreme mobility of the world’s largest flying mammals creates key challenges for management and conservation	Tracking	2020	GPS	Movement ecology	Australia	Oceania	N/A	Mammal	Little red flying fox	Pteropus scapulatus	405.96	6.00625	12	11	98.5	110.5
				GPS	Movement ecology	Australia	Oceania	N/A	Mammal	Black flying fox	Pteropus alecto	643.57	6.46703	80	78		109
				GPS	Movement ecology	Australia	Oceania	N/A	Mammal	Grey-headed flying fox	Pteropus poliocephalus	749.91	6.61995	109	109		509
95	Dispersal patterns of large-seeded plants and the foraging behaviour of a frugivorous bat	Tracking	2020	Radio tracking	Movement ecology	Costa Rica	Central America	Palo Verde National Park	Mammal	Pygmy fruit-eating bat	Dermanura phaeotis	11.59	2.45014	5	5	100	5.2	356.6
96	Seed dispersal and movement patterns in two species of Ceratogymna hornbills in a West African tropical lowland forest	Seed dispersal	2000	Radio tracking	Seed dispersal	Cameroon	Africa	Dja Reserve	Bird	White-thighed hornbill	Bycanistes albotibialis	921	6.82546	12	9	81.3	48.1111	79.2222
				Radio tracking	Seed dispersal	Cameroon	Africa	Dja Reserve	Bird	Black-casqued hornbill	Ceratogymna atrata	1194.79	7.08573	4	4		113.75	308.25
97	Forest elephants: tree planters of the Congo.	Seed dispersal	2009	GPS	Seed dispersal	Congo	Africa	Ndoki National Park	Mammal	African forest elephant	Loxodonta cyclotis	4.75e+06	15.3737	4	4	100
98	Long-distance seed dispersal by straw-coloured fruit bats varies by season and landscape	Seed dispersal	2016	GPS	Seed dispersal	Ghana	Africa	N/A	Mammal	Straw-coloured fruit bat	Eidolon helvum	253.31	5.53461	91	41	45.1	2.82143	180.821
99	Complementary seed dispersal by three avian frugivores in a fragmented Afromontane forest	Seed dispersal	2009	Radio tracking	Seed dispersal	Kenya	Africa	N/A	Bird	Stripe-cheeked greenbul	Arizelocichla milanjensis	37.38	3.62114	30	30	Uncertain	20
				Radio tracking	Seed dispersal	Kenya	Africa	N/A	Bird	Taita thrush	Turdus helleri	68.68	4.22946	9	9		20
				Radio tracking	Seed dispersal	Kenya	Africa	N/A	Bird	Hartlaub's turaco	Tauraco hartlaubi	224	5.41165	2	2		20
100	Predictions of seed shadows generated by common brown lemurs (Eulemur fulvus) and their relationship to seasonal behavioral strategies	Seed dispersal	2018	Radio tracking	Seed dispersal	Madagascar	Africa	Ankarafantsika National Park	Mammal	Common brown lemur	Eulemur fulvus	3150	8.05516	1	1	100
101	Flying foxes create extensive seed shadows and enhance germination success of pioneer plant species in deforested Madagascan landscapes	Seed dispersal	2017	GPS	Seed dispersal	Madagascar	Africa	Berenty Private Reserve	Mammal	Madagascan flying fox	Pteropus rufus	361	5.88888	16	15	93.8	6.73333	348.93
102	Seed-dispersal distributions by trumpeter hornbills in fragmented landscapes	Seed dispersal	2011	GPS	Seed dispersal	South Africa	Africa	Oribi Gorge Nature Reserve	Bird	Trumpeter hornbill	Bycanistes bucinator	639.38	6.4605	10	10	100	18.2	675.6
103	Large frugivorous birds facilitate functional connectivity of fragmented landscapes	Seed dispersal	2014	GPS	Movement ecology	South Africa	Africa	Oribi Gorge Nature Reserve	Bird	Trumpeter hornbill	Bycanistes bucinator	639.38	6.4605	30	30	Uncertain	18.1	793.133
104	Seed dispersal kernel of the largest surviving megaherbivore—the African savanna elephant	Seed dispersal	2017	GPS	Seed dispersal	South Africa	Africa	Kruger National Park	Mammal	African bush elephant	Loxodonta africana	3.94003e+06	15.1867	38	38	100
105	The role of waterbirds in the dispersal of aquatic organisms in southern Africa	Seed dispersal	2016	GPS	Seed dispersal	South Africa	Africa	False Bay Ecology Park	Bird	Red-billed teal	Anas erythrorhyncha	558.82	6.32583	15	15	Uncertain	323.533	1621.47
				GPS	Seed dispersal	South Africa	Africa	Barberspan Nature Reserve	Bird	Egyptian goose	Alopochen aegyptiaca	1873	7.5353	23	23	Uncertain	527.739	3907.43
				GPS	Seed dispersal	South Africa	Africa	Pongola Nature Reserve
106	Importance of common palm civets (Paradoxurus hermaphroditus) as a long-distance disperser for large seeded plants in degraded forests	Seed dispersal	2009	Radio tracking	Seed dispersal	Borneo	Asia	Tabin Wildlife Reserve	Mammal	Common palm civet	Paradoxurus hermaphroditus	3156.66	8.05727	7	7	100		180.286
107	How far do birds disperse seeds in the degraded tropical landscape of Hong Kong, China?	Seed dispersal	2007	Radio tracking	Seed dispersal	Hong Kong	Asia	N/A	Bird	Red-whiskered Bulbul	Pycnonotus jocosus	29.47	3.38337	3	3	Uncertain
				Radio tracking	Seed dispersal	Hong Kong	Asia	N/A	Bird	Light-vented Bulbul	Pycnonotus sinensis	34.2	3.53223	13	13
				Radio tracking	Seed dispersal	Hong Kong	Asia	N/A	Bird	Chinese Hwamei	Garrulax canorus	62.78	4.13964	6	6
108	How far do Asian forest hornbills disperse seeds?	Seed dispersal	2019	GPS	Seed dispersal	India	Asia	Pakke Tiger Reserve	Bird	Wreathed Hornbill	Rhyticeros undulatus	2214.55	7.7028	1	1	100	81	4707
				GPS	Seed dispersal	India	Asia	Pakke Tiger Reserve	Bird	Great Hornbill	Buceros bicornis	2790.79	7.93408	5	5		54.4	2913.6
109	In the elephant's seed shadow: the prospects of domestic bovids as replacement dispersers of three tropical Asian trees	Seed dispersal	2015	GPS	Seed dispersal	India	Asia	Buxa Tiger Reserve	Mammal	Asian elephant	Elephas maximus	2915040	14.8854	2	2	100
110	Incorporating dispersal distance into the disperser effectiveness framework: frugivorous birds provide complementary dispersal to plants in a patchy environment	Seed dispersal	2007	Radio tracking	Seed dispersal	Israel	Asia	N/A	Bird	Yellow-vented Bulbul	Pycnonotus goiavier	27.8	3.32504	13	13	100		171.538
				Radio tracking	Seed dispersal	Israel	Asia	N/A	Bird	Tristram's Grackle	Onychognathus tristramii	122.73	4.80999	9	9			128.111
111	A movement ecology approach to study seed dispersal and plant invasion: an overview and application of seed dispersal by fruit bats.	Seed dispersal	2010	GPS	Seed dispersal	Israel	Asia	N/A	Mammal	Egyptian fruit bat	Rousettus aegyptiacus	132.24	4.88462	10	10	Uncertain
112	The role of Orii's flying-fox (Pteropus dasymallus inopinatus) as a pollinator and a seed disperser on Okinawa-jima Island, the Ryukyu Archipelago, Japan	Seed dispersal	2009	Radio tracking	Seed dispersal	Japan	Asia	N/A	Mammal	Orii's flying fox	Pteropus dasymallus inopinatus	435	6.07535	11	11	100
113	Comparing methods of acquiring mammalian endozoochorous seed dispersal distance distributions	Seed dispersal	2016	GPS	Seed dispersal	Japan	Asia	N/A	Mammal	Raccoon Dog	Nyctereutes viverrinus	4040	8.304	6	4	66.6	11.5	178.5
114	Estimate of the seed shadow created by the Asiatic black bear Ursus thibetanus and its characteristics as a seed disperser in Japanese cool-temperate forest	Seed dispersal	2010	GPS	Seed dispersal	Japan	Asia	Nikko National Park	Mammal	Asiatic black bear	Ursus thibetanus	77500	11.258	29	9	31	238.556	634
115	Application of radiotelemetry to the survey of acorn dispersal by Apodemus mice	Seed dispersal	1996	Resource tracking	Seed dispersal	Japan	Asia	N/A	Mammal	Japanese field mouse	Apodemus speciosus	33.8	3.52046	N/A	N/A	N/A	N/A	N/A
116	Geographic variation in walnut seed size correlates with hoarding behaviour of two rodent species	Seed dispersal	2008	Resource tracking	Foraging movements	Japan	Asia	Tama Forest Science garden	Mammal	Japanese field mouse	Apodemus speciosus	33.8	3.52046	N/A	N/A	N/A	N/A	N/A
				Resource tracking	Foraging movements	Japan	Asia	Tama Forest Science garden	Mammal	Japanese squirrel	Sciurus lis	264.3	5.57708	N/A	N/A	N/A	N/A	N/A
117	Asian tapirs are no elephants when it comes to seed dispersal.	Seed dispersal	2011	GPS	Seed dispersal	Malaysia	Asia	Krau Wildlife Reserve	Mammal	Malayan tapir	Tapirus indicus	296250	12.599	2	2	100	16
				Radio tracking	Seed dispersal	Malaysia	Asia	Krau Wildlife Reserve	Mammal	Malayan tapir	Tapirus indicus	296250	12.599	2	2		300
118	Behavior Rather Than Diet Mediates Seasonal Differences In Seed Dispersal By Asian Elephants	Seed dispersal	2008	GPS	Seed dispersal	Sri Lanka	Asia	Yala National Park	Mammal	Asian elephant	Elephas maximus	2915040	14.8854	6	6	100	42
				GPS	Seed dispersal	Myanmar	Asia	N/A	Mammal	Asian elephant	Elephas maximus	2915040	14.8854
119	Avian Seed Dispersal Of 3 Neotropical Gap-Dependent Plants	Seed dispersal	1988	Radio tracking	Seed dispersal	Costa Rica	Central America	Monteverde Cloud Forest Reserve	Bird	Black-faced solitaire	Myadestes melanops	32.1	3.46886	4	4	Uncertain		153.75
				Radio tracking	Seed dispersal	Costa Rica	Central America	Monteverde Cloud Forest Reserve	Bird	Black-and-yellow phainoptila	Phainoptila melanoxantha	56	4.02535	3	3			103.667
				Radio tracking	Seed dispersal	Costa Rica	Central America	Monteverde Cloud Forest Reserve	Bird	Prong-billed barbet	Semnornis frantzii	57.3	4.0483	1	1			45
120	Patterns of movement and seed dispersal of a tropical frugivore	Seed dispersal	2000	Radio tracking	Seed dispersal	Costa Rica	Central America	Corcovado National Park	Bird	Ochre-bellied flycatcher	Mionectes oleagineus	11.17	2.41323	16	16	Uncertain
121	Tropical countryside riparian corridors provide critical habitat and connectivity for seed-dispersing forest birds in a fragmented landscape	Seed dispersal	2015	Radio tracking	Movement ecology	Costa Rica	Central America	Las Cruces Forest Reserve	Bird	Blue-crowned manakin	Lepidothrix coronata	8.34	2.12106	20	20	Uncertain		66.2
				Radio tracking	Movement ecology	Costa Rica	Central America	Las Cruces Forest Reserve	Bird	White-ruffed manakin	Corapipo altera	11.8	2.4681	54	54			74.8
122	The effect of feeding time on dispersal of Virola seeds by toucans determined from GPS tracking and accelerometers	Seed dispersal	2011	GPS	Seed dispersal	Panama	Central America	Soberania National Park	Bird	Keel-billed toucan	Ramphastos sulfuratus	409.69	6.0154	4	4	100	5.25	257.5
				GPS	Seed dispersal	Panama	Central America	Soberania National Park	Bird	Chesnut-mandibled Toucan	Ramphastos ambiguus swainsonii	651.68	6.47955	2	2		5.5	257
123	Directed seed dispersal towards areas with low conspecific tree density by a scatter-hoarding rodent	Seed dispersal	2012	Resource tracking	Seed dispersal	Panama	Central America	Barro Colorado Island	Mammal	Central american agouti	Dasyprocta punctata	2674.98	7.8917	N/A	N/A	N/A	N/A	N/A
124	Tricky to track: comparing different tagging methods for tracing beechnut dispersal by small mammals	Seed dispersal	2018	Resource tracking	Seed dispersal	Austria	Europe	UNESCO Biosphere Reserve Wienerwald	Mammal	Common pine vole	Microtus subterraneus	19.5	2.97041	N/A	N/A	N/A	N/A	N/A
				Resource tracking	Seed dispersal	Austria	Europe	UNESCO Biosphere Reserve Wienerwald	Mammal	Bank vole	Myodes glareolus	20.73	3.03158	N/A	N/A	N/A	N/A	N/A
				Resource tracking	Seed dispersal	Austria	Europe	UNESCO Biosphere Reserve Wienerwald	Mammal	Yellow-necked mouse	Apodemus flavicollis	26.7	3.28466	N/A	N/A	N/A	N/A	N/A
				Resource tracking	Seed dispersal	Austria	Europe	UNESCO Biosphere Reserve Wienerwald	Mammal	Common dormouse	Muscardinus avellanarius	27.5	3.31419	N/A	N/A	N/A	N/A	N/A
				Resource tracking	Seed dispersal	Austria	Europe	UNESCO Biosphere Reserve Wienerwald	Mammal	Wood mouse	Apodemus sylvaticus	30.45	3.41609	N/A	N/A	N/A	N/A	N/A
				Resource tracking	Seed dispersal	Austria	Europe	UNESCO Biosphere Reserve Wienerwald	Mammal	Edible dormouse	Glis glis	128.09	4.85273	N/A	N/A	N/A	N/A	N/A
125	Complementary endozoochorous long-distance seed dispersal by three native herbivorous ungulates in Europe	Seed dispersal	2016	GPS	Seed dispersal	France	Europe	Chize Reserve	Mammal	Roe deer	Capreolus capreolus	22500	10.0213	15	15	100		232
				GPS	Seed dispersal	France	Europe	Arc-en-Barrois	Mammal	Wild Boar	Sus scrofa	96118.1	11.4733	6	6			61
				GPS	Seed dispersal	France	Europe	La Petite-Pierre National hunting and wildlfie Reserve	Mammal	Red Deer	Cervus elaphus	165016	12.0138	4	4			243
126	Short seed-dispersal distances and low seedling recruitment in farmland populations of bird-dispersed cherry trees	Seed dispersal	2012	Radio tracking	Seed dispersal	Germany	Europe	N/A	Bird	Common blackbird	Turdus merula	102.73	4.6321	32	32	100		3241.94
127	Seed dispersal by a generalist duck: ingestion, digestion and transportation by mallards (Anas platyrhynchos)	Seed dispersal	2015	GPS	Seed dispersal	Netherlands	Europe	N/A	Bird	Mallard	Anas platyrhynchos	843.42	6.73747	164	97	59.1	18
128	A Comprehensive Model for the Quantitative Estimation of Seed Dispersal by Migratory Mallards	Seed dispersal	2019	GPS	Seed dispersal	Germany	Europe	N/A	Bird	Mallard	Anas platyrhynchos	843.42	6.73747	51	8	15.7	74	4541.38
129	Dispersal distance and burial mode of acorns in Eurasian Jays Garrulus glandarius in European temperate forests	Seed dispersal	2018	Resource tracking	Seed dispersal	Poland	Europe	N/A	Bird	Eurasian Jay	Coloeus monedula	159.46	5.07179	N/A	N/A	N/A	N/A	N/A
130	Seed dispersal by lizards on a continental-shelf island: predicting interspecific variation in seed rain based on plant distribution and lizard movement patterns	Seed dispersal	2012	Radio tracking	Seed dispersal	Spain	Europe	Atlantic Islands National Park	Reptile	Eyed lizard	Timon lepidus	N/A	N/A	7	7	100	N/A	N/A
131	Acorn dispersal estimated by radio-tracking	Seed dispersal	2007	Resource tracking	Seed dispersal	Spain	Europe	N/A	Bird	Eurasian Jay	Coloeus monedula	159.46	5.07179	N/A	N/A	N/A	N/A	N/A
132	Effective nut dispersal by magpies (Pica pica L.) in a Mediterranean agroecosystem	Seed dispersal	2017	Resource tracking	Seed dispersal	Spain	Europe	N/A	Bird	Eurasian magpie	Pica pica	217.48	5.38211	N/A	N/A	N/A	N/A	N/A
133	Landscape effects on jay foraging behavior decrease acorn dispersalservices in dehesas	Seed dispersal	2015	Resource tracking	Seed dispersal	Spain	Europe	National Park of Cabaneros	Bird	Eurasian Jay	Coloeus monedula	159.46	5.07179	N/A	N/A	N/A	N/A	N/A
134	Predicting spatial patterns of plant recruitment using animal-displacement kernels	Seed dispersal	2007	Radio tracking	Plant recruitment	Spain	Europe	N/A	Reptile	Lilford's wall lizard	Podarcis lilfordi	N/A	N/A	10	10	100	N/A	N/A
135	Movement Patterns of a Native and Non-native Frugivore in Hawaii and Implications for Seed Dispersal	Seed dispersal	2013	Radio tracking	Seed dispersal	USA	North America	N/A	Bird	Japanese white-eye	Zosterops japonicus	11.29	2.42392	9	9	100	11.9	75.5556
				Radio tracking	Seed dispersal	USA	North America	N/A	Bird	Oma'o	Myadestes obscurus	50.44	3.92078	9	9		36	57.5556
136	Re-caching of acorns by rodents: Cache management in eastern deciduous forests of North America	Seed dispersal	2018	Resource tracking	Seed dispersal	USA	North America	N/A	Mammal	White-footed mouse	Peromyscus leucopus	21.17	3.05259	N/A	N/A	N/A	N/A	N/A
				Resource tracking	Seed dispersal	USA	North America	N/A	Mammal	Eastern chipmunk	Tamias striatus	111.91	4.71769	N/A	N/A	N/A	N/A	N/A
				Resource tracking	Seed dispersal	USA	North America	N/A	Mammal	Eastern gray squirrel	Sciurus carolinensis	506.5	6.22752	N/A	N/A	N/A	N/A	N/A
137	Analysis of wood thrush (Hylocichla mustelina) movement patterns to explain the spatial structure of American ginseng (Panax quinquefolius) populations	Seed dispersal	2016	Radio tracking	Movement ecology	USA	North America	Cheat Forest National Reserve	Bird	Wood thrush	Hylocichla mustelina	50.09	3.91382	2	2	100	3.5	1214.5
138	Implications of movement patterns of a dietary generalist for mistletoe seed dispersal	Seed dispersal	2011	Radio tracking	Seed dispersal	Australia	Oceania	N/A	Bird	Spiny-cheeked honeyeater	Acanthagenys rufogularis	47.8	3.86703	8	8	Uncertain
139	The spatial complexity of seed movement: Animal-generated seed dispersal patterns in fragmented landscapes revealed by animal movement models	Seed dispersal	2020	GPS	Seed dispersal	Australia	Oceania	Avon Valley National Park	Bird	Emu	Dromaius novaehollandiae	34093.2	10.4369	6	5	83.3	32.4	426
140	Predicting mistletoe seed shadow and patterns of seed rain from movements of the mistletoebird, Dicaeum hirundinaceum.	Seed dispersal	2007	Radio tracking	Seed dispersal	Australia	Oceania	N/A	Bird	Mistletoebird	Dicaeum hirundinaceum	9.04	2.20166	14	14	100	5.92857	81.5
141	Interactions between frugivores and their resources: case studies with the painted honeyeater Grantiella picta. NSW, Australia:	Seed dispersal	2008	Radio tracking	Foraging movements	Australia	Oceania	N/A	Bird	Painted honeyeater	Grantiella picta	21.5	3.06805	17	13	76.5
142	Seed dispersal by male tooth-billed bowerbirds, Scenopoeetes dentirostris (Ptilonorhynchidae), in north-east Queensland rainforests: processes and consequences	Seed dispersal	1991	Radio tracking	Seed dispersal	Australia	Oceania	N/A	Bird	Tooth-billed bowerbird	Scenopoeetes dentirostris	163.4	5.0962	4	4	100		159
143	Incorporating patterns of disperser behaviour into models of seed dispersal and its effects on estimated dispersal curves	Seed dispersal	2005	Radio tracking	Seed dispersal	Australia	Oceania	Wooroonooran and Crater Lakes National Parks	Bird	Southern cassowary	Casuarius casuarius	44000	10.6919	5	5	100	57
144	Liaisons dangereuses: The invasive red-vented bulbul (Pycnonotus cafer), a disperser of exotic plant species in New Caledonia	Seed dispersal	2018	Radio tracking	Seed dispersal	New caledonia	Oceania	N/A	Bird	Red-vented bulbul	Pycnonotus cafer	42.85	3.75771	3	3	Uncertain
145	Do larger frugivores move seeds further? Body size, seed dispersal distance, and a case study of a large, sedentary pigeon	Seed dispersal	2012	Radio tracking	Seed dispersal	New Zealand	Oceania	Hinewai Reserve	Bird	Kererū	Hemiphaga novaeseelandiae	653	6.48158	24	24	Uncertain	1.79167
146	A non-intrusive method for measuring movements and seed dispersal in cassowaries	Seed dispersal	2003	Resource tracking	Seed dispersal	Papua New Guinea	Oceania	Crater Mountain Biological Research Station	Bird	Southern cassowary	Casuarius casuarius	44000	10.6919	N/A	N/A	N/A	N/A	N/A
147	Animal movement drives variation in seed dispersal distance in a plant - animal network	Seed dispersal	2019	Radio tracking	Seed dispersal	Saipan	Oceania	N/A	Bird	Bridled white-eye	Zosterops conspicillatus	7.9	2.06686	10	10	Uncertain	12.2
				Radio tracking	Seed dispersal	Saipan	Oceania	N/A	Bird	Golden white-eye	Cleptornis marchei	20.2	3.00568	14	14		18.8571
				Radio tracking	Seed dispersal	Saipan	Oceania	N/A	Bird	Micronesian starling	Aplonis opaca	83.4	4.42365	15	15		33.4
				Radio tracking	Seed dispersal	Saipan	Oceania	N/A	Bird	Mariana Fruit dove	Ptilinopus roseicapilla	90.4	4.50424	12	12		67.6667
				Radio tracking	Seed dispersal	Saipan	Oceania	N/A	Bird	White-throated gorund dove	Pampusana xanthonura	110.62	4.7061	10	10		24.7
148	Are tortoises important seed dispersers in Amazonian forests?	Seed dispersal	2009	Radio tracking	Seed dispersal	Brazil	South America	Pinkaiti Wildlife Reserve	Reptile	Yellow-footed tortoise	Chelonoidis denticulatus	N/A	N/A	18	18	100	N/A	N/A
149	Disentangling the drivers of reduced long‐distance seed dispersal by birds in an experimentally fragmented landscape	Seed dispersal	2011	Radio tracking	Seed dispersal	Brazil	South America	Biological Dymics of Forest Fragments Project	Bird	White-crowned manakin	Pseudopipra pipra	11.11	2.40785	3	3	100	10.6667	206.667
				Radio tracking	Seed dispersal	Brazil	South America	Biological Dymics of Forest Fragments Project	Bird	White-fronted manakin	Lepidothrix serena	11.4	2.43361	3	3		6	151.667
				Radio tracking	Seed dispersal	Brazil	South America	Biological Dymics of Forest Fragments Project	Bird	Golden-headed manakin	Ceratopipra erythrocephala	13.43	2.59749	6	6		11	228
				Radio tracking	Seed dispersal	Brazil	South America	Biological Dymics of Forest Fragments Project	Bird	Thrush-like manakin	Schiffornis turdinus	31.7	3.45632	1	1		12	221
				Radio tracking	Seed dispersal	Brazil	South America	Biological Dymics of Forest Fragments Project	Bird	White-necked thrush	Turdus albicollis	54	3.98898	3	3		11	198.333
150	Movement behavior of the Monito del monte (Dromiciops gliroides): new insights into the ecology of a unique marsupial	Seed dispersal	2019	Radio tracking	Movement ecology	Chile	South America	San Martin Experimental Forest	Mammal	Monito del monte	Dromiciops gliroides	22.3	3.10459	12	12	100		54.3333
151	Mating Behavior Drives Seed Dispersal by the Long-wattled Umbrellabird Cephalopterus penduliger	Seed dispersal	2012	Radio tracking	Seed dispersal	Ecuador	South America	Bilsa Biological Station	Bird	Long-wattled umbrellabird	Cephalopterus penduliger	338	5.82305	17	17	Uncertain	137.9	93.8
152	White-Crowned Manakin (Dixiphia Pipra) Use Of Space In The Ecuadorian Amazon	Seed dispersal	2016	Radio tracking	Habitat use	Ecuador	South America	Tiputini Biodiversity Station	Bird	White-crowned manakin	Pseudopipra pipra	11.11	2.40785	7	7	Uncertain		121.42
153	Home Range and Movement Patterns of Toucans: Implications for Seed Dispersal	Seed dispersal	2011	Radio tracking	Movement ecology	Ecuador	South America	Tiputini Biodiversity Station	Bird	Many-banded aracari	Pteroglossus pluricinctus	261.69	5.56716	20	12	65.2	68.6667	73.0833
				Radio tracking	Movement ecology	Ecuador	South America	Yasuni Research Station	Bird	Channel-billed toucan	Ramphastos vitellinus	360.36	5.8871	1	1		40	110
				Radio tracking	Movement ecology	Ecuador	South America	Yasuni Research Station	Bird	White-throated toucan	Ramphastos tucanus	659.58	6.4916	2	2		93	185
154	Radio-Tracking Observations On Ranging And Foraging Patterns By Kinkajous (Potos-Flavus) In French-Guiana	Seed dispersal	1993	Radio tracking	Foraging movements	French Guiana	South America	N/A	Mammal	Kinkajou	Potos flavus	3000	8.00637	2	2	100	9.5
155	Seed dispersal, habitat selection and movement patterns in the Amazonian tortoise, Geochelone denticulata	Seed dispersal	2008	Radio tracking	Movement ecology	Peru	South America	Los Amigos Biological Station	Reptile	Yellow-footed tortoise	Chelonoidis denticulatus	N/A	N/A	8	8	100	N/A	N/A
156	Extremely long-distance seed dispersal by an overfished Amazonian frugivore.	Seed dispersal	2011	Radio tracking	Seed dispersal	Peru	South America	Pacaya-Samiria National Reserve	Fish	Black pacu	Colossoma macropomum	N/A	N/A	24	24	100	N/A	N/A
157	Avian dispersal of an invasive oak is modulated by acorn traits and the presence of a native oak	Seed dispersal	2022	Resource tracking	Seed dispersal	Poland	Europe	Zielonka Forest	Bird	Eurasian Jay	Coloeus monedula	159.46	5.07179	N/A	N/A	N/A	N/A	N/A
158	Long Distance Seed Dispersal by Forest Elephants	Seed dispersal	2021	GPS	Seed dispersal	Gabon	Africa	Wonga Wongué Presidential Reserve	Mammal	African forest elephant	Loxodonta cyclotis	4.75e+06	15.3737	96	96	100
159	Oilbirds disperse large seeds at longer distance than extinct megafauna	Seed dispersal	2021	GPS	Seed dispersal	Colombia	South America	Cueva de Los Guácharos National Park	Bird	Oilbird	Steatornis caripensis	408	6.01127	5	3	60	34.6667
160	Gulls living in cities as overlooked seed dispersers within and outside urban environments	Seed dispersal	2022	GPS	Seed dispersal	Spain	Europe	N/A	Bird	Yellow-legged gull	Larus michahellis	1111.89	7.01382	20	19	95	39.7	1943.6
161	Non‐marine turtle plays important functional roles in Indonesian ecosystems	Seed dispersal	2020	Radio tracking	Seed dispersal	Indonesia	Asia	Rawa Aopa Watomohai National Park	Reptile	Southeast Asian box turtle	Cuora amboinensis	N/A	N/A	10	10	100	N/A	N/A
162	Caching territoriality and site preferences by a scatter-hoarder drive the spatial pattern of seed dispersal and affect seedling emergence	Seed dispersal	2021	Resource tracking	Seed dispersal	Spain	Europe	N/A	Bird	Eurasian magpie	Pica pica	217.48	5.38211	N/A	N/A	N/A	N/A	N/A
Note - N/A corresponds to studies not used in analysis for that particular variable - Reptile, Fish & resource tracking studies
Note - Uncertain tag success rate suggests that there was not enough information reported in the study to determine whether the figures given were for deployed or returned tags
Note - Blank spaces indicate studies not reporting/giving access to the relevant data
