# Supplementary material for: A global systematic review of frugivorous animal tracking studies and the estimation of seed dispersal distances
Source: Ecol Evol. 2023 Oct 31;13(11):e10638. doi: 10.1002/ece3.10638 (PMC10616751; doi:10.1002/ece3.10638)
Supplement: Supplementary file 3 — Appendix S3 [file ECE3-13-e10638-s002.xlsx]

## Sheet: Sheet1
Study	Tracking_method	Biome	Protected	Taxa	Volant	Species	Weight	Log_weight	HFI	mean_dispersal	max_dispersal
96	Radio tracking	Tropical & subtropical moist broadleaf	1	Bird	1	White-thighed hornbill	921	6.82546	3	1537	4628
96	Radio tracking	Tropical & subtropical moist broadleaf	1	Bird	1	Black-casqued hornbill	1194.79	7.08573	3	1521	6919
97	GPS	Tropical & subtropical moist broadleaf	1	Mammal	0	African forest elephant	4.75e+06	15.3737	1	4000	57000
98	GPS	Temperate broadleaf & mixed forest	0	Mammal	1	Straw-coloured fruit bat	253.31	5.53461	8.51778	Median	75443
99	Radio tracking	Tropical & subtropical moist broadleaf	0	Bird	1	Stripe-cheeked greenbul	37.38	3.62114	13.9088	61	419.8
99	Radio tracking	Tropical & subtropical moist broadleaf	0	Bird	1	Taita thrush	68.68	4.22946	13.9088	44.7	373
99	Radio tracking	Tropical & subtropical moist broadleaf	0	Bird	1	Hartlaub's turaco	224	5.41165	13.9088	114.9	653
100	Radio tracking	Temperate broadleaf & mixed forest	1	Mammal	0	Common brown lemur	3150	8.05516	9.06534	147.9	1076.6
101	GPS	Desert & shrubland	1	Mammal	1	Madagascan flying fox	361	5.88888	17.2531	5400	20000
102	GPS	Tropical & subtropical moist broadleaf	1	Bird	1	Trumpeter hornbill	639.38	6.4605	6.77437	630	14500
103	GPS	Tropical & subtropical moist broadleaf	1	Bird	1	Trumpeter hornbill	639.38	6.4605	6.77437	Median	14790
104	GPS	Tropical & subtropical dry broadleaf	1	Mammal	0	African bush elephant	3.94003e+06	15.1867	9.64531	3700	65000
105	GPS	Mediterranean forests, woodlands & scrub	1	Bird	1	Red-billed teal	558.82	6.32583	33.2077	2230	Migratory
105	GPS	Mediterranean forests, woodlands & scrub	1	Bird	1	Egyptian geese	1873	7.5353	33.2077	2980	Migratory
106	Radio tracking	Tropical & subtropical moist broadleaf	1	Mammal	0	Common palm civet	3156.66	8.05727	11.2508	216	800
107	Radio tracking	Tropical & subtropical dry broadleaf	0	Bird	1	Red-whiskered Bulbul	29.47	3.38337	No data	N/A	N/A
107	Radio tracking	Tropical & subtropical dry broadleaf	0	Bird	1	Light-vented Bulbul	34.2	3.53223	No data	N/A	N/A
107	Radio tracking	Tropical & subtropical dry broadleaf	0	Bird	1	Chinese Hwamei	62.78	4.13964	No data	N/A	N/A
108	GPS	Tropical & subtropical moist broadleaf	1	Bird	1	Wreathed Hornbill	2214.55	7.7028	2.25028	Median	10828
108	GPS	Tropical & subtropical moist broadleaf	1	Bird	1	Great Hornbill	2790.79	7.93408	2.25028	Median	12860
109	GPS	Tropical & subtropical moist broadleaf	1	Mammal	0	Asian elephant	2915040	14.8854	22.803	3500	54000
110	Radio tracking	Desert & shrubland	0	Bird	1	Yellow-vented Bulbul	27.8	3.32504	12.5402	303	900
110	Radio tracking	Desert & shrubland	0	Bird	1	Tristram's Grakle	122.73	4.80999	12.5402	1168	4800
111	GPS	Desert & shrubland	0	Mammal	1	Egyptian fruit bat	132.24	4.88462	17.8092		20000
112	Radio tracking	Tropical & subtropical moist broadleaf	0	Mammal	1	Orii's flying fox	435	6.07535	6.02049	150	1833
113	GPS	Temperate broadleaf & mixed forest	0	Mammal	0	Raccoon Dog	4040	8.304	43.5657	308	938
114	GPS	Temperate broadleaf & mixed forest	1	Mammal	0	Asiatic black bear	77500	11.258	23.2407		22165
115	Resource tracking	Temperate broadleaf & mixed forest	0	Mammal	0	Field mouse	33.8	3.52046	40.5889	11.5	23.5
116	Resource tracking	Temperate broadleaf & mixed forest	1	Mammal	0	Field mouse	33.8	3.52046	40.5889	16.7	46.5
116	Resource tracking	Temperate broadleaf & mixed forest	1	Mammal	0	Japanese squirrel	264.3	5.57708	40.5889	16.6	108
117	GPS	Tropical & subtropical moist broadleaf	1	Mammal	0	Malayan tapir	296250	12.599	4.95899	1118	3148
118	GPS	Temperate broadleaf & mixed forest	1	Mammal	0	Asian elephant	2915040	14.8854	17.4826	1261	4566
118	GPS	Temperate broadleaf & mixed forest	0	Mammal	1	Asian elephant	2915041	14.8854	17.4826	1783.5	5609.5
119	Radio tracking	Tropical & subtropical moist broadleaf	1	Bird	1	Black-faced solitaire	32.1	3.46886	12.1503	Median	510
119	Radio tracking	Tropical & subtropical moist broadleaf	1	Bird	1	Black and yellow phainoptila	56	4.02535	12.1503	Median	370
119	Radio tracking	Tropical & subtropical moist broadleaf	1	Bird	1	Prong-billed barbet	57.3	4.0483	12.1503	Median	220
120	Radio tracking	Tropical & subtropical moist broadleaf	1	Bird	1	Ochre-bellied flycatcher	11.17	2.41323	4.16428	26.2	100
121	Radio tracking	Tropical & subtropical moist broadleaf	1	Bird	1	Blue-crowned manakin	8.34	2.12106	19.4948		300
121	Radio tracking	Tropical & subtropical moist broadleaf	1	Bird	1	White-ruffed manakins	11.8	2.4681	19.4948		600
122	GPS	Tropical & subtropical moist broadleaf	1	Bird	1	Keel-billed toucan	409.69	6.0154	16.6066	144	700
122	GPS	Tropical & subtropical moist broadleaf	1	Bird	1	Chesnut Mandibled Toucan	651.68	6.47955	16.6066	144	700
123	Resource tracking	Tropical & subtropical moist broadleaf	1	Mammal	0	Agouti	2674.98	7.8917	11.2556	54.9	280
124	Resource tracking	Temperate broadleaf & mixed forest	1	Mammal	0	Common pine vole	19.5	2.97041	24.7259	19.3
124	Resource tracking	Temperate broadleaf & mixed forest	1	Mammal	0	Bank vole	20.73	3.03158	24.7259	19.3	59.4
124	Resource tracking	Temperate broadleaf & mixed forest	1	Mammal	0	Yellow-necked mouse	26.7	3.28466	24.7259	19.3	59.4
124	Resource tracking	Temperate broadleaf & mixed forest	1	Mammal	0	Common dormouse	27.5	3.31419	24.7259	19.3
124	Resource tracking	Temperate broadleaf & mixed forest	1	Mammal	0	Wood mouse	30.45	3.41609	24.7259	19.3	59.4
124	Resource tracking	Temperate broadleaf & mixed forest	1	Mammal	0	Edible dormouse	128.09	4.85273	24.7259	19.3
125	GPS	Temperate broadleaf & mixed forest	1	Mammal	0	Roe deer	22500	10.0213	9.24463	1060	2000
125	GPS	Temperate broadleaf & mixed forest	1	Mammal	0	Wild Boar	96118.1	11.4733	9.24463	1963	3200
125	GPS	Temperate broadleaf & mixed forest	1	Mammal	0	Red Deer	165016	12.0138	9.24463	2013	3500
126	Radio tracking	Temperate broadleaf & mixed forest	0	Bird	1	Blackbird	102.73	4.6321	21.1686	Median	2220
127	GPS	Temperate broadleaf & mixed forest	0	Bird	1	Mallard	843.42	6.73747	35.7858	1282	8000
128	GPS	Temperate broadleaf & mixed forest	0	Bird	1	Mallard	843.42	6.73747	14.6083	Migratory	Migratory
129	Resource tracking	Temperate conifer forest	0	Bird	1	Eurasian Jay	159.46	5.07179	7.39923	115	456
130	Radio tracking	Mediterranean forests, woodlands & scrub	1	Reptile	0	Eyed lizard	N/A	N/A	N/A	N/A	N/A
131	Resource tracking	Mediterranean forests, woodlands & scrub	0	Bird	1	Eurasian Jay	159.46	5.07179	23.3045	68.6	545
132	Resource tracking	Mediterranean forests, woodlands & scrub	0	Bird	1	Eurasian magpie	217.48	5.38211	37.4455	39.6	158.5
133	Resource tracking	Temperate broadleaf & mixed forest	1	Bird	1	Eurasian Jay	159.46	5.07179	14.7825	85.7	621.3
134	Radio tracking	Mediterranean forests, woodlands & scrub	0	Reptile	0	Liford's wall lizard	N/A	N/A	N/A	N/A	N/A
135	Radio tracking	Tropical & subtropical moist broadleaf	0	Bird	1	Japanese white eye	11.29	2.42392	2.31972	182.45	114.7
135	Radio tracking	Tropical & subtropical moist broadleaf	0	Bird	1	Oma'o	50.44	3.92078	2.31972	98.1	303
136	Resource tracking	Temperate broadleaf & mixed forest	0	Mammal	0	White-footed mouse	21.17	3.05259	17.7902
136	Resource tracking	Temperate broadleaf & mixed forest	0	Mammal	0	Chipmunk	111.91	4.71769	17.7902
136	Resource tracking	Temperate broadleaf & mixed forest	0	Mammal	0	Grey squirrel	506.5	6.22752	17.7902	62.8	136
137	Radio tracking	Temperate broadleaf & mixed forest	1	Bird	1	Wood thrush	50.09	3.91382	18.4115	18.5	96.6
138	Radio tracking	Temperate broadleaf & mixed forest	0	Bird	1	Spiny-cheeked honeyeater	47.8	3.86703	16.6345	201	850
139	GPS	Tropical & subtropical moist broadleaf	1	Bird	0	Emu	34093.2	10.4369	16.0134		2500
140	Radio tracking	Temperate broadleaf & mixed forest	0	Bird	1	Mistletoe bird	9.04	2.20166	24.8203		500
141	Radio tracking	Temperate broadleaf & mixed forest	0	Bird	1	Painted honeyeater	21.5	3.06805	3.62211		1100
142	Radio tracking	Tropical & subtropical moist broadleaf	0	Bird	1	Tooth-billed bowerbird	163.4	5.0962	8.58264		390
143	Radio tracking	Tropical & subtropical moist broadleaf	1	Bird	0	Cassowaries	44000	10.6919	2.76601	337	1473
144	Radio tracking	Tropical & subtropical moist broadleaf	0	Bird	1	Red-vented bulbul	42.85	3.75771	3.25439	Median	273
145	Radio tracking	Temperate broadleaf & mixed forest	1	Bird	1	Kereru	653	6.48158	No data	N/A	N/A
146	Resource tracking	Tropical & subtropical moist broadleaf	1	Bird	0	Cassowaries	44000	10.6919	5	285	325
147	Radio tracking	Tropical & subtropical moist broadleaf	0	Bird	1	Bridled white eye	7.9	2.06686	27.4769	50.6	95.5
147	Radio tracking	Tropical & subtropical moist broadleaf	0	Bird	1	Golden white eye	20.2	3.00568	27.4769	57.3	113.2
147	Radio tracking	Tropical & subtropical moist broadleaf	0	Bird	1	Micronesian starling	83.4	4.42365	27.4769	161.1	533
147	Radio tracking	Tropical & subtropical moist broadleaf	0	Bird	1	Maria Fruit dove	90.4	4.50424	27.4769	102.2	301.3
147	Radio tracking	Tropical & subtropical moist broadleaf	0	Bird	1	White-throated gorund dove	110.62	4.7061	27.4769	59	119
148	Radio tracking	Temperate broadleaf & mixed forest	1	Reptile	0	Yellow-footed tortoise	N/A	N/A	N/A	N/A	N/A
149	Radio tracking	Tropical & subtropical moist broadleaf	1	Bird	1	White-crowned manakin	11.11	2.40785	2.25001	19.25	32.9
149	Radio tracking	Tropical & subtropical moist broadleaf	1	Bird	1	White-fronted manakin	11.4	2.43361	2.25001	19.25	32.9
149	Radio tracking	Tropical & subtropical moist broadleaf	1	Bird	1	Golden-headed manakin	13.43	2.59749	2.25001	19.25	32.9
149	Radio tracking	Tropical & subtropical moist broadleaf	1	Bird	1	Thrush-like manakin	31.7	3.45632	2.25001	19.25	32.9
149	Radio tracking	Tropical & subtropical moist broadleaf	1	Bird	1	White-necked thrush	54	3.98898	2.25001	24.6	115.4
150	Radio tracking	Tropical & subtropical dry broadleaf	1	Mammal	0	Monito del monte	22.3	3.10459	5.74482	43.68
151	Radio tracking	Tropical & subtropical moist broadleaf	1	Bird	1	Umbrellabird	338	5.82305	4.84534	261.25	2650
152	Radio tracking	Tropical & subtropical moist broadleaf	1	Bird	1	White-crowned manakin	11.11	2.40785	3.25687	47.54	242.4
153	Radio tracking	Tropical & subtropical moist broadleaf	1	Bird	1	Many-banded aracari	261.69	5.56716	3.25687	700	3665
153	Radio tracking	Tropical & subtropical moist broadleaf	1	Bird	1	Channel-billed toucan	360.36	5.8871	3.25687	580	3027
153	Radio tracking	Tropical & subtropical moist broadleaf	1	Bird	1	White-throated toucan	659.58	6.4916	3.25687	580	3027
154	Radio tracking	Tropical & subtropical moist broadleaf	0	Mammal	0	Kinkajou	3000	8.00637	5	200	340
155	Radio tracking	Tropical & subtropical moist broadleaf	1	Reptile	0	Yellow-footed tortoise	N/A	N/A	N/A	N/A	N/A
156	Radio tracking	Tropical & subtropical moist broadleaf	1	Fish	0	Black pacu	N/A	N/A	N/A	N/A	N/A
157	Resource tracking	Temperate broadleaf & mixed forest	1	Bird	1	Eurasian Jay	159.46	5.07179	13.4754	90.8	310
158	GPS	Tropical & subtropical moist broadleaf	1	Mammal	0	African forest elephant	4.75e+06	15.3737	5.9709	5300	40000
159	GPS	Tropical & subtropical moist broadleaf	1	Bird	1	Oilbird	408	6.01127	10.2562	10100	47600
160	GPS	Mediterranean forests, woodlands & scrub	0	Bird	1	Yellow-legged gull	1111.89	7.01382	44.9725	770	35710
161	Radio tracking	Tropical & subtropical moist broadleaf	1	Reptile	0	Southeast Asian box turtle	N/A	N/A	N/A	N/A	N/A
162	Resource tracking	Temperate broadleaf & mixed forest	0	Bird	1	Eurasian magpie	217.48	5.38211	43.2982	32.4	210
Note - N/A corresponds to studies not used in seed dispersal analysis - Reptile & Fish studies
Note - "No data" is given for HFI value for two studies where no data was found - these were removed from dispersal analysis
Note - Blank spaces indicate studies not reporting/giving access to the relevant data
Note - Median indicates studies that gave median distance for seed dispersal and were not included in mean distance analysis
Note - Migratory indicates dispersal distances that are possible over migratory routes - they were removed in analysis as the model would not converge

## Sheet: Sheet3
4.08429
