# Supplementary material for: A global systematic review of frugivorous animal tracking studies and the estimation of seed dispersal distances
Source: Ecol Evol. 2023 Oct 31;13(11):e10638. doi: 10.1002/ece3.10638 (PMC10616751; doi:10.1002/ece3.10638)
Supplement: Supplementary file 4 — Appendix S4 [file ECE3-13-e10638-s001.xlsx]

## Sheet: Sheet1
Keywords		JOURNAL
Satellite tracking	27	Biotropica	17
Habitat quality	18	Oecologia	8
Forest management	17	PLOS one	8
Point pattern	15	Ecological research	7
Feeding strategy	9	Journal of mammalogy	6
Postfledging period	9	Journal of tropical ecology	6
Seed dispersal effectiveness	9	Landscape ecology	6
Corridors	8	PhD Thesis	6
Geographic mosaic	8	Acta oecologica	4
Pollination	8	Conservation biology	4
Migration	7	Ecology	4
Dehesa	6	Journal of zoology	4
Foraging energetics	6	Proceedings of the royal society	4
Movement ecology	6	Journal of ecology	3
Space use	6	Mammalia	3
Gut rention	5	The condor	3
Seed dispersal	5	Austral ecology	2
Acorn dispersal	4	Behavioural ecology and sociobiology	2
Connectivity	4	Ecography	2
Deforestation	4	Ecological monographs	2
Ecosystem function	4	Ecology and evolution	2
Large frugivores	4	Ecology letters	2
Seed aggregation	4	Forest ecology and management	2
Stepping-stone migration model	4	Frontiers in ecology	2
Altitudinal migration	3	Journal of applied ecology	2
Animal movement	3	Journal of biogeography	2
Bird migration	3	Journal of field ornithology	2
Cloud forest	3	Movement ecology	2
Defaunation	3	New Zealand Journal of Ecology	2
Figs	3	Ornitologia neotropical	2
Foraging	3	Wildlife biology	2
Foraging behaviour	3	Acta Chiropterologica	1
Foraging strategy	3	Acta ornithologica	1
GPS	3	African zoology	1
Gut passage time	3	Amphibia - Reptilia	1
Least-cost path	3	Basic and applied ecology	1
Long-distance seed dispersal	3	Behavioural processes	1
Megaherbivore	3	Biodversity and conservation	1
Radio tracking	3	Biological conservation	1
Seed radio tracking	3	Biological Invasions	1
Seedling growth	3	Bird conservation international	1
Aggregation	2	BMC Biology	1
Agricultural lands	2	Current science	1
Amazon forest	2	Ecohealth	1
Amazonian rainforest	2	Ecological modelling	1
Amazonian savannas	2	Ecotropica	1
American ginseng	2	Fifty Years of Invasion Ecology: The Legacy of Charles Elton	1
Animal behaviour	2	Frontiers in ecology and evolution	1
Arboreal habitat	2	Global ecology and conservation	1
Avian ecology	2	Ibis	1
Coevolution	2	Integrative zoology	1
Core-use area	2	International journal of primatology	1
Dispersal distance	2	Journal of African Ornithology	1
Distance crosses	2	Journal of animal ecology	1
Ecosystem resilience	2	Journal of ornithology	1
Ecosystem services	2	Journal of vegetation science	1
Fleshy fruits	2	Journal of wildlife management	1
Frugivorous bat	2	Nature	1
Frugivory	2	Oikos	1
Fruiting phenology	2	One health outlook	1
Functional connectivity	2	Primate research	1
Gap crossing	2	Primates	1
GPS tracking	2	Revista Chilena de Historia Natural	1
Habitat fragmentation	2	Science of the total environment	1
Human infrastructure	2	Smithsonian institute press	1
Ingestion	2	The Auk	1
Invasive bird	2	The wilson ornithology society	1
Land use	2	Tropics	1
Land-use intensity	2	Vietnamese journal of primatology	1
Long distance dispersal	2	Zoologia	1
Megafaunal-dispersal distance	2
Migratory connectivity	2
Mistletoe dispersal	2
Moonlight	2
Movement speed	2
Phenology	2
Radio telemetry	2
Radio-transmitter	2
Range shift	2
Restoration ecology	2
Roost	2
Scatter hoarding	2
Seasonal differences	2
Seasonality	2
Seed caching	2
Seed dispersal kernels	2
Seed germination	2
Seedling recruitment	2
Seeds	2
Shade-grown coffee	2
Shelter	2
Synzoochory	2
Tropical forest	2
Urban areas	2
Accelerometer	1
Acorn	1
Activity	1
Activity patterns	1
Activity rhythm	1
Agro-ecology	1
Alien plants	1
animal cognition	1
Animal flight	1
Animal mobility	1
Anisotrophy	1
Arid ecosystems	1
Avian conservation	1
Behaviour	1
Biased dispersal	1
Biodiversity	1
Biodiversity conservation	1
Biogeography	1
Biologger	1
Biotic invasions	1
Body mass	1
Brazilian Cerrado	1
Breeding behaviour	1
Caching preferences	1
Canopy structure	1
Captive-reared	1
Cerrado biome	1
Cherry	1
Choice analysis	1
Climate change	1
Community structure	1
Competition	1
Conflicting selection	1
Conservation	1
Cork oak forest	1
Cost distance	1
Countryside biogeography	1
Day roosts	1
Density dependence	1
Diet	1
Diffusion model	1
Digesta rentention time	1
Directed dispersal	1
Dispersal	1
Dispersal curve	1
Dispersal kernel	1
Dispersal limitation	1
Dispersal quality	1
Dispersal shadow	1
Disperser loss	1
Distance sampling	1
Drift fence	1
Ecological function	1
ecological matrix	1
ecological roles	1
Ecology	1
Edge following behaviour	1
Effectiveness	1
Emerging infectious disease	1
Emigrant	1
Empirical random trajectory generator	1
Endemic	1
endozoochory	1
Energetics	1
Exotic plant	1
Exotic plantation	1
Extinction	1
Feeding behaviour	1
Feeding trials	1
Ficus	1
Flag-tagging	1
Flight distance	1
Food choice	1
Foraging activity	1
Foraging area	1
Foraging range	1
Forest ecosystem	1
Forest fragmentation	1
Forest regeneeration	1
forest regeneration	1
Forests	1
Fragmentation	1
Fragmented forest	1
Frugivore	1
Frugivorous fish	1
Fruit	1
Fruit energy	1
Fruit preference	1
Fruit-eating birds	1
Fruit-frugivore network	1
Functional commpensatioon	1
functional ecology	1
gene flow	1
Genetic population structure	1
Germination	1
Germination requirements	1
Global warming	1
GPS data	1
GPS loggers	1
GPS telemetry	1
Granivorous bird	1
Green areas	1
Habitat	1
Habitat connectivity	1
Habitat preference index	1
Habitat restoration	1
Habitat selection	1
Habitat use	1
Habitat use intensity	1
Habitats	1
harvesting	1
Hollow trees	1
Holm oak	1
Home range	1
Human activity	1
Human-wildlife conflict	1
Hurricanes	1
iButton	1
illegal trade	1
Indirect effects	1
Individual specialization	1
Infrastructure	1
Invasive shrub	1
Invasive species	1
Island ecology	1
Janzen-connell	1
Kernal density estimation	1
Lactation	1
Landscape connectivity	1
Landscape ecology	1
landscape ecology	1
Landscape fragmentation	1
Large-seeded plants	1
leaf-tents	1
Lek	1
LiDAR	1
Line transect surveys	1
Local convex hull	1
Long-term caching	1
Lunar phobia	1
Mammal density	1
Management implication	1
Mark-resight	1
Mating system	1
Maximum gut passage time	1
Mechanistic model	1
Megafauna	1
Megafaunal fruit	1
Migratory birds	1
Minimum convex polygon	1
Mistletoe specialist	1
Movement	1
Movement behavior	1
Movement model	1
Movement patterns	1
Movements	1
Mutualism	1
Natal dispersal	1
navigation corridors	1
Nectarivory	1
Neighbourhood size	1
Neotropic	1
Neotropical Choco rainforest	1
Neotropical communities	1
Neotropical forest	1
Neotropical rainforest	1
Neotropical savanna	1
night roosts	1
Nomadic	1
Oak	1
Optimal foraging	1
Orchard	1
overexploitation	1
Palms	1
Passerines	1
Patch dynamics	1
Patch size	1
Permeability	1
Philopatry	1
Plant community	1
Plant-animal interactions	1
Plant-animal mutualism	1
Plasticity	1
Point count surveys	1
Predation	1
Predation risk	1
Predator	1
Prey	1
Probability distribution	1
Protected areas	1
Radio-telemetry	1
Rain forest	1
Rainforest regeneration	1
Range area	1
Re-caching	1
Regurgitation	1
Relocation data	1
Reproduction	1
Reproductive success	1
Resource distribution	1
Resource partitioning	1
Resource selection	1
Resource use	1
Restoration	1
Roost fidelity	1
Roost sites	1
Roosting behaviour	1
Roosting range	1
routine movement	1
Secondary caching	1
Secondary seed dispersal	1
Seed dispersal curves	1
Seed dormancy	1
Seed fate	1
Seed predation	1
Seed rain	1
Seed shadow	1
Seed size	1
Seed viability	1
Seedling	1
Shade coffee plantation	1
Sleeping site	1
Small mammals	1
spatial cognition	1
Spatial ecology	1
Spatial scale	1
Spatially explicit model	1
Spatio-temporal analysis	1
Spool and line	1
Step selection function	1
Structural connectivity	1
Telemetry	1
Temperate rainforest	1
Threatened	1
Time budget	1
Total dispersal kernel	1
Tracking	1
travel routes	1
Treefall gap	1
trophic position	1
Tropical frugivory	1
Tropical mountain cloud forest	1
Tropical ornithology	1
Ungulate paths	1
unsupervised clustering	1
Urban ecology	1
Urban environment	1
Urbanisation	1
VHF radio telemetry	1
Vine tangles	1
Viral sampling	1
Whitebark pine	1
Zoochory	1
Zoonosis	1
Zoonotic disease	1
